# Supplementary material for: Alkaline ceramidase 1 is essential for mammalian skin homeostasis and regulating whole‐body energy expenditure
Source: J Pathol. 2016 May 30;239(3):374–83. doi: 10.1002/path.4737 (PMC4924601; doi:10.1002/path.4737)
Supplement: Supplementary file 10 — Altered lipid composition of skin from Acer1‐/‐ mice. [file PATH-239-374-s002.xlsx]

## Sheet: Sheet1
Table S1. Altered lipid composition of skin from Acer1-/- mice.
		pmol/mg tissue
Monohexosylceramides		C14:0	C16:0	C18:1	C18:0	C20:0	C22:0	C24:1	C24:0	C26:1	C26:0	C28:1	C28:0
Acer1+/+	mean	0.427771	6.79166	0.0641018	3.0038	0.371001	0.278253	1.04447	1.60921	0.217193	0.52101	1.46509	2.07785
n=7	SD	0.0217771	0.227145	0.0114099	0.173439	0.0279647	0.0182411	0.0512562	0.0973145	0.0221678	0.0210748	0.105105	0.14943
Acer1-/-	mean	0.560955	8.14337	0.0905879	3.88013	0.477228	0.341846	1.29695	1.92868	0.284345	0.560735	1.77747	2.60786
n=5	SD	0.0415318	0.222483	0.0158757	0.414443	0.0321784	0.0321805	0.0983117	0.216533	0.00844275	0.0810176	0.218032	0.157302
		pmol/mg tissue
Sphingomyelins		C14:0	C16:0	C18:1	C18:0	C20:0	C22:0	C24:1	C24:0	C26:1	C26:0	C28:1	C28:0
Acer1+/+	mean	25.7931	172.08	8.58067	89.1215	19.0548	12.5481	48.4975	81.3914	15.898	29.771	11.2993	17.9294
n=7	SD	2.29697	14.6396	0.909816	8.20589	1.90612	1.27978	4.62736	6.8816	1.87421	2.39142	0.547346	0.975447
Acer1-/-	mean	36.1907	193.963	10.6605	103.007	22.6867	14.6021	57.4035	91.5239	19.4858	32.2394	13.8561	22.1178
n=5	SD	4.40167	5.92956	0.79183	7.03633	1.40315	1.39338	2.56301	8.6767	1.22949	3.2246	1.41603	1.4833
		pmol/mg tissue
Dihydroceramides		C14:0	C16:0	C18:1	C18:0	C20:0	C22:0	C24:1	C24:0	C26:1	C26:0	C28:1	C28:0
Acer1+/+	mean	0.495081	4.09523	0.248551	2.131	0.375268	0.316695	1.24352	2.10112	0.359795	0.541765	0.183648	0.339616
n=7	SD	0.0453262	0.268613	0.0531606	0.0685694	0.0395556	0.0167415	0.0737012	0.0808	0.0480736	0.0598563	0.0398408	0.0304135
Acer1-/-	mean	0.664358	5.18238	0.341493	2.73224	0.477276	0.398403	1.54464	2.57323	0.433741	0.651578	0.217585	0.421832
n=5	SD	0.038709	0.343767	0.0687804	0.187994	0.0713793	0.0318686	0.096297	0.272352	0.0590635	0.0684921	0.0560567	0.0266013
		pmol/mg tissue
Monohexosyldihydroceramides		C14:0	C16:0	C18:1	C18:0	C20:0	C22:0	C24:1	C24:0	C26:1	C26:0	C28:1	C28:0
Acer1+/+	mean	0.0367306	0.779104	0.0102609	0.311279	0.0272822	0.0319189	0.116171	0.182304	0.0230563	0.0490621	0.109558	0.168656
n=7	SD	0.00497266	0.0401195	0.0019354	0.0330714	0.00487674	0.00495078	0.0137466	0.0116274	0.00271107	0.00837444	0.0289978	0.029444
Acer1-/-	mean	0.0488773	0.898904	0.0123966	0.369604	0.0317766	0.0378349	0.138175	0.210411	0.028738	0.053456	0.122513	0.197693
n=5	SD	0.00456396	0.0381296	0.00277339	0.0538275	0.00672673	0.00723494	0.0159748	0.0182712	0.00301038	0.0067721	0.0314984	0.0279796
		pmol/mg tissue
Dihydrosphingomyelins		C14:0	C16:0	C18:1	C18:0	C20:0	C22:0	C24:1	C24:0	C26:1	C26:0	C28:1	C28:0
Acer1+/+	mean	7.73734	55.8739	3.52593	29.886	6.18144	3.81927	16.1868	24.2939	4.91523	9.45112	3.9592	5.2765
n=7	SD	0.737563	3.01642	0.389859	2.69668	0.38434	0.294064	1.13597	2.25707	0.339652	0.397265	0.783697	0.162466
Acer1-/-	mean	10.398	68.1794	4.77256	35.6903	7.79126	4.64209	20.8979	29.4058	6.12827	11.5152	5.45141	6.94819
n=5	SD	0.750418	3.15425	0.415667	3.08691	0.764579	0.41141	0.690075	3.62144	0.472455	1.54743	1.26545	0.379636
		pmol/mg tissue
Phytoceramides		C14:0	C16:0	C18:1	C18:0	C20:0	C22:0	C24:1	C24:0	C26:1	C26:0	C28:1	C28:0
Acer1+/+	mean	1.06911	9.59129	0.340208	5.40828	1.81496	1.88423	6.60656	11.5874	3.76496	8.13279	4.46708	5.60728
n=7	SD	0.14636	0.194661	0.0362031	0.396477	0.157215	0.20149	0.663669	0.490636	0.350177	0.566786	0.504323	0.502703
Acer1-/-	mean	1.25467	11.2975	0.39855	6.63401	2.19186	2.33921	7.89951	13.1152	4.52109	9.32153	5.21571	6.62472
n=5	SD	0.0771157	0.642452	0.0475721	0.631902	0.124462	0.0656478	0.66219	0.684886	0.170649	0.465147	0.389595	0.514733
		pmol/mg tissue
Monohexosylphytoceramides		C14:0	C16:0	C18:1	C18:0	C20:0	C22:0	C24:1	C24:0	C26:1	C26:0	C28:1	C28:0
Acer1+/+	mean	0.0611187	1.01021	0.010204	0.637098	0.126008	0.108013	0.349349	0.593724	0.158855	0.473309	1.18187	1.51919
n=7	SD	0.00479541	0.0428704	0.00171048	0.0521895	0.0121343	0.00667528	0.019052	0.0501939	0.0215036	0.0290369	0.117269	0.120869
Acer1-/-	mean	0.0913264	1.35986	0.0171218	0.989507	0.179929	0.14681	0.490389	0.779276	0.239863	0.498124	1.58576	2.15419
n=5	SD	0.0106231	0.0793781	0.00308097	0.0840488	0.013353	0.0176133	0.0376179	0.105343	0.0126988	0.123532	0.253237	0.128851
		pmol/mg tissue
Phytosphingomyelins		C14:0	C16:0	C18:1	C18:0	C20:0	C22:0	C24:1	C24:0	C26:1	C26:0	C28:1	C28:0
Acer1+/+	mean	12.2693	112.2	6.24897	79.8915	13.1522	9.13291	40.2716	80.0533	33.0033	85.4349	27.6514	46.6601
n=7	SD	1.10187	9.76552	0.694262	7.69393	1.37601	0.957475	4.08303	7.13304	4.01868	7.32769	1.18702	2.71506
Acer1-/-	mean	15.538	112.288	7.10824	84.2148	13.7659	9.5122	42.9114	78.8637	37.0823	75.815	30.5792	50.3684
n=5	SD	1.97707	3.362	0.663388	8.86932	0.777049	0.854748	2.3873	8.65381	2.5131	11.0992	3.37626	3.63004
		pmol/mg tissue
Hydroxyacylceramides		C30:1	C30:0	C32:1	C32:0	C34:1	C34:0	C36:1	C36:0
Acer1+/+	mean	0.437608	3.8878	1.28196	2.21361	0.744575	0.773515	2.70626	4.52298
n=7	SD	0.058174	0.330048	0.139038	0.16447	0.0640226	0.0799756	0.263199	0.345754
Acer1-/-	mean	0.581742	5.2383	1.69628	3.0732	1.01631	1.08544	3.6646	6.07548
n=5	SD	0.0395204	0.243939	0.190477	0.263082	0.0561213	0.0357043	0.288223	0.335336
		pmol/mg tissue
Monohexosylhydroxyacylceramides		C30:1	C30:0	C32:1	C32:0	C34:1	C34:0	C36:1	C36:0
Acer1+/+	mean	0.0250447	0.41428	0.0384022	0.261341	0.0517193	0.0442441	0.143336	0.243247
n=7	SD	0.00198388	0.0177118	0.00640782	0.021039	0.00497154	0.00273225	0.00790682	0.0206842
Acer1-/-	mean	0.0419625	0.625368	0.0721527	0.499069	0.0827224	0.0674273	0.22572	0.357902
n=5	SD	0.00466417	0.0291614	0.0119712	0.0362005	0.00624268	0.00694575	0.0189927	0.0470472
		pmol/mg tissue
Hydroxyacylsphingomyelins		C30:1	C30:0	C32:1	C32:0	C34:1	C34:0	C36:1	C36:0
Acer1+/+	mean	4.49414	41.098	21.0136	29.2696	4.81265	3.34141	14.7211	29.3222
n=7	SD	0.405852	3.44742	2.24592	2.80683	0.490918	0.351466	1.43586	2.60512
Acer1-/-	mean	7.92262	57.2429	33.3054	42.9336	7.02226	4.85319	21.918	40.2254
n=5	SD	1.00773	1.85935	3.11344	4.57594	0.38387	0.433705	1.27977	4.32916
