# Supplementary material for: Alkaline ceramidase 1 is essential for mammalian skin homeostasis and regulating whole‐body energy expenditure
Source: J Pathol. 2016 May 30;239(3):374–83. doi: 10.1002/path.4737 (PMC4924601; doi:10.1002/path.4737)
Supplement: Supplementary file 12 — Dysmorphology parameters [file PATH-239-374-s001.xlsx]

## Sheet: Sheet1
Supplementary Table 3: Dysmorphology parameters
COAT/HAIR
Coat Colouration - General	As expected	Coat Appears Brown
Head Coat/Hair Presence	As expected	Patchy	Sparse	Patchy&Sparse	Absent	Other Abnormalities
Head Coat/Hair Colour	As expected	Abnormal
Head Coat/Hair Colour Pattern	As expected	Abnormal
Head Coat/Hair Appearance	As expected	Rough	Matted	Waved	Other Abnormal Coat Appearances
Head Coat/Hair Length	As expected	Long	Short	Mixed
Dorsal Coat/Hair Presence	As expected	Patchy	Sparse	Patchy&Sparse	Absent	Other Abnormalities
Dorsal Coat/Hair Colour	As expected	Abnormal
Dorsal Coat/Hair Colour Pattern	As expected	Abnormal
Dorsal Coat/Hair Appearance	As expected	Rough	Matted	Waved	Other Abnormal Coat Appearances
Dorsal Coat/Hair Length	As expected	Long	Short	Mixed
Ventral Coat/Hair Presence	As expected	Patchy	Sparse	Patchy&Sparse	Absent	Other Abnormalities
Ventral Coat/Hair Colour	As expected	Abnormal
Ventral Coat/Hair Colour Pattern	As expected	Abnormal
Ventral Coat/Hair Appearance	As expected	Rough	Matted	Waved	Other Abnormal Coat Appearances
VentralCoat/Hair Length	As expected	Long	Short	Mixed
Limb Coat/Hair Presence	As expected	Patchy	Sparse	Patchy&Sparse	Absent	Other Abnormalities
Limb Coat/Hair Colour	As expected	Abnormal
Limb Coat/Hair Colour Pattern	As expected	Abnormal
Limb Coat/Hair Appearance	As expected	Rough	Matted	Waved	Other Abnormal Coat Appearances
Limb Coat/Hair Length	As expected	Long	Short	Mixed
Paw Coat/Hair Presence	As expected	Patchy	Sparse	Patchy&Sparse	Absent	Other Abnormalities
Paw Coat/Hair Colour	As expected	Abnormal
Paw Coat/Hair Colour Pattern	As expected	Abnormal
Paw Coat/Hair Appearance	As expected	Rough	Matted	Waved	Other Abnormal Coat Appearances
Paw Coat/Hair Length	As expected	Long	Short	Mixed
Digit Coat/Hair Presence	As expected	Patchy	Sparse	Patchy&Sparse	Absent	Other Abnormalities
Digit Coat/Hair Colour	As expected	Abnormal
Digit Coat/Hair Colour Pattern	As expected	Abnormal
Digit Coat/Hair Appearance	As expected	Rough	Matted	Waved	Other Abnormal Coat Appearances
Digit Coat/Hair Length	As expected	Long	Short	Mixed
Tail Coat/Hair Presence	As expected	Patchy	Sparse	Patchy&Sparse	Absent	Other Abnormalities
Tail Coat/Hair Colour	As expected	Abnormal
Tail Coat/Hair Colour Pattern	As expected	Abnormal
Tail Coat/Hair Appearance	As expected	Rough	Matted	Waved	Other Abnormal Coat Appearances
Tail Coat/Hair Length	As expected	Long	Short	Mixed
SKIN
Head Skin Appearance	As expected	Dry	Wet	Scaly	Loose	Other Abnormal Skin Appearance
Head Skin Colour	As expected	Abnormal
Pinna Skin Appearance	As expected	Dry	Wet	Scaly	Loose	Other Abnormal Skin Appearance
Pinna Skin Colour	As expected	Abnormal
Dorsal Skin Appearance	As expected	Dry	Wet	Scaly	Loose	Other Abnormal Skin Appearance
Dorsal Skin Colour	As expected	Abnormal
Ventral Skin Appearance	As expected	Dry	Wet	Scaly	Loose	Other Abnormal Skin Appearance
Ventral Skin Colour	As expected	Abnormal
Limb Skin Appearance	As expected	Dry	Wet	Scaly	Loose
Limb Skin Colour	As expected	Abnormal
Paw Footpad Skin Appearance	As expected	Dry	Wet	Scaly	Loose	Other Abnormal Skin Appearance
Paw Footpad Skin Colour	As expected	Abnormal
Tail Skin Appearance	As expected	Dry	Wet	Scaly	Loose	Other Abnormal Skin Appearance
Tail Skin Colour	As expected	Abnormal
Fight Wound(s)	Present	Absent
HEAD
Head Morphology	As expected	Abnormal
Head Size	As expected	Increased Size	Decreased Size
Snout Morphology	As expected	Abnormal
Snout Size	As expected	Increased Size	Decreased Size
Vibrissae	As expected	Sparse	Absent
Vibrissae Size	As expected	Increased Size	Decreased Size
Vibrissae Shape	As expected	Curly	Disorientated	Other Abnormal Shape
Vibrissae Colour	As expected	Abnormal
Mouth Morphology	As expected	Cleft Lip	Other Abnormal Mouth Morphology
Incisors	As expected	Partly Present	Absent
Incisors Morphology	As expected	Malocclusion	Other Abnormal Incisors Morphology
Incisor Colour	As expected	Abnormal
Pinna	Present	Absent
Pinna Size	As expected	Increased Size	Decreased Size
Pinna Morphology	As expected	Abnormal
Pinna Position	As expected	Abnormal
Pinna Rotation	As expected	Abnormal
EXTERNAL GENITALIA
External Genitalia	Present	Absent
External Genitalia Morphology	As expected	Abnormal
External Genitalia Size	As expected	Increased Size	Decreased Size
FORELIMB
Forelimb	Present	Absent
Forelimb Size	As expected	Increased Size	Decreased Size
Forelimb Morphology	As expected	Abnormal
Forepaw	Present	Absent
Forepaw Size	As expected	Increased Size	Decreased Size
Forepaw Morphology	As expected	Abnormal
Forepaw Footpad Size	As expected	Increased Size	Decreased Size
Forepaw Digit Count (normal =10)	As expected	less than 10	greater than 10
Forepaw Digit Size	As expected	Increased Size	Decreased Size
Forepaw Digit Morphology	As expected	Abnormal
Forepaw Digit Fusion	Present	Absent
Forepaw Nail Count	As expected	Abnormal
Forepaw Nail Length	As expected	Increased	Decreased
Forepaw Nail Morphology	As expected	Abnormal
Forepaw Nail Colour	As expected	Abnormal
HINDLIMB
Hindlimb	Present	Absent
Hindlimb Size	As expected	Increased Size	Decreased Size
Hindlimb Morphology	As expected	Abnormal
Hindpaw	Present	Absent
Hindpaw Size	As expected	Increased Size	Decreased Size
Hindpaw Morphology	As expected	Abnormal
Hindpaw Footpad Size	As expected	Increased Size	Decreased Size
Hindpaw Digit Count (normal =10)	As expected	less than 10	greater than 10
Hindpaw Digit Size	As expected	Increased Size	Decreased Size
Hindpaw Digit Morphology	As expected	Abnormal
Hindpaw Digit Fusion	Present	Absent
Hindpaw Nail Count	As expected	Abnormal
Hindpaw Nail Length	As expected	Increased	Decreased
Hindpaw Nail Morphology	As expected	Abnormal
Hindpaw Nail Colour	As expected	Abnormal
TAIL
Tail	Present	Absent
Tail Length	As expected	Increased	Decreased
Tail Morphology	As expected	Kinked	Curved	Other Abnormal Tail Morphology
